# Supplementary material for: Convergent Adaptation to Quantitative Host Resistance in a Major Plant Pathogen
Source: mBio. 2021 Feb 23;12(1):e03129-20. doi: 10.1128/mBio.03129-20 (PMC8545102; doi:10.1128/mBio.03129-20)
Supplement: TABLE S1 [file mbio.03129-20-st001.xlsx]

## Sheet: Legend
Supplementary table S1. Annotation of genes in genomic regions putatively under convergent host adaptation.
For each genomic region and each predicted gene, the table includes informations:
on the GO and KOG annotation from the JGI web site,
if the gene was expressed during infection in a transcriptome analysis (Noar and Daub 2016),
if the gene was differentially secreted by a virulent isolate in a transcriptome analysis (Noar and Daub 2016),
if the gene has a predicted peptide signal (Arango et al, 2016),
if a putative homologue was detected in the PHI-base (Urban, et al. 2015).

## Sheet: Gene annotation
			Go annotation from JGI				Kog Annotation from JGI				Transcritome analysis from Noar and Daub, 2016												Secretome analysis from Escobar-Tovar et al 2014						Signal peptided analysis from Arango et al, 2016					Blast on PHI-base
Genomic region	Protein ID	position	gotermId	goName	gotermType	goAcc	kogid	kogdefline	kogClass	kogGroup	Gene ID	Scaffold	Start position	Stop position	BaseMean	log2FC	lfcSE	stat	p-value	adjusted p-value	Blastp results with NCBI nr database	Conserved domains identified from Conserved Domain Database	Function		Protein description		Signal peptided	Differential	nn_cutpos	neuro_net_vote	hmm_cutpos	hmm_signalpep_probability		E-value	Description
Dr1R3	206072	scaffold_1,6469201,6469207,6469290,6469379,6469793,6469866
	213358	scaffold_1,6469201,6469207,6469290,6469379,6469793,6469866,6471124,6471284,6472102,6472330,6472667,6472890,6472907,6472943	3043	protein kinase activity	molecular_function	GO:0004672	KOG0598	Ribosomal protein S6 kinase and related proteins	Signal transduction mechanisms	CELLULAR PROCESSES AND SIGNALING																								0	PHI:3131. Kinase of Fusarium graminearum,reduced virulence (Chen et al, 2014).
	213358	scaffold_1,6469201,6469207,6469290,6469379,6469793,6469866,6471124,6471284,6472102,6472330,6472667,6472890,6472907,6472943	3736	ATP binding	molecular_function	GO:0005524	KOG0598	Ribosomal protein S6 kinase and related proteins	General function prediction only	POORLY CHARACTERIZED
	213358	scaffold_1,6469201,6469207,6469290,6469379,6469793,6469866,6471124,6471284,6472102,6472330,6472667,6472890,6472907,6472943	4602	protein amino acid phosphorylation	biological_process	GO:0006468
	213358	scaffold_1,6469201,6469207,6469290,6469379,6469793,6469866,6471124,6471284,6472102,6472330,6472667,6472890,6472907,6472943	3045	protein serine/threonine kinase activity	molecular_function	GO:0004674
	213358	scaffold_1,6469201,6469207,6469290,6469379,6469793,6469866,6471124,6471284,6472102,6472330,6472667,6472890,6472907,6472943	3079	protein-tyrosine kinase activity	molecular_function	GO:0004713
	149244	scaffold_1,6474864,6474916,6475001,6475160,6475215,6475793,6476132,6476702,6476777	5830	metabolic process	biological_process	GO:0008152	KOG1206	Peroxisomal multifunctional beta-oxidation protein and related enzymes	Lipid transport and metabolism	METABOLISM																								7.36 × 10-37	PHI:2034. Beta oxydase of Magnaporthe oryzae, reduced virulence (Wang et al, 2007).
	149244	scaffold_1,6474864,6474916,6475001,6475160,6475215,6475793,6476132,6476702,6476777	9710	oxidoreductase activity	molecular_function	GO:0016491
	213360	scaffold_1,6477852,6478028,6478053	3736	ATP binding	molecular_function	GO:0005524	KOG0056	Heavy metal exporter HMT1, ABC superfamily	Inorganic ion transport and metabolism	METABOLISM																								4.54 × 10-53.	PHI:2042.Multidrug resistance; protection from oxidative stress from Magnaporthe oryzae, loss of pathogenicity (Sun et al, 2006).
	213360	scaffold_1,6477852,6478028,6478053	4927	transport	biological_process	GO:0006810
	213360	scaffold_1,6477852,6478028,6478053	9321	integral to membrane	cellular_component	GO:0016021
	213360	scaffold_1,6477852,6478028,6478053	18135	ATPase activity, coupled to transmembrane movement of substances	molecular_function	GO:0042626
	213360	scaffold_1,6477852,6478028,6478053	10082	ATPase activity	molecular_function	GO:0016887
	213360	scaffold_1,6477852,6478028,6478053	162	nucleotide binding	molecular_function	GO:0000166
	213360	scaffold_1,6477852,6478028,6478053	10269	nucleoside-triphosphatase activity	molecular_function	GO:0017111
Dr1R1	46199	scaffold_1,6118811,6118818,6118925,6119195,6119296,6119811,6119818,6120087,6120350,6120460,6120727,6120736	9985	hydrolase activity	molecular_function	GO:0016787
	85048	scaffold_1,6120727,6120736,6121038,6121146,6121247,6121261,6121400,6122338,6122606
	209855	scaffold_1,6123796,6124007,6124025,6124241,6124847					KOG1270	Methyltransferases	Coenzyme transport and metabolism	METABOLISM
	209856	scaffold_1,6125620,6125787,6125890,6126592,6126681,6126707,6126712,6126729,6126737,6126768,6126794,6126821
	170191	scaffold_1,6126681,6126707,6126712,6126729,6126737,6126768,6126794,6126821,6129118
	209857	scaffold_1,6129118,6130386,6130477,6130553,6130699,6130705	2810	homoserine dehydrogenase activity	molecular_function	GO:0004412	KOG0455	Homoserine dehydrogenase	Amino acid transport and metabolism	METABOLISM
	209857	scaffold_1,6129118,6130386,6130477,6130553,6130699,6130705	6284	amino acid biosynthetic process	biological_process	GO:0008652
	209857	scaffold_1,6129118,6130386,6130477,6130553,6130699,6130705	2290	catalytic activity	molecular_function	GO:0003824
	209857	scaffold_1,6129118,6130386,6130477,6130553,6130699,6130705	3708	binding	molecular_function	GO:0005488
	209857	scaffold_1,6129118,6130386,6130477,6130553,6130699,6130705	5830	metabolic process	biological_process	GO:0008152
	85054	scaffold_1,6130386,6130477,6130553,6130699,6130705,6130885,6130893,6130996,6131216,6131406,6131470					KOG4297	C-type lectin	Defense mechanisms	CELLULAR PROCESSES AND SIGNALING
							KOG4297	C-type lectin	Signal transduction mechanisms	CELLULAR PROCESSES AND SIGNALING
	170194	scaffold_1,6131216,6131406,6131470,6132173,6132258,6132287,6132608,6132934,6133100
	170195	scaffold_1,6134713,6135320,6135582,6135756																											16	4	22	0.977
	170196	scaffold_1,6135320,6135582,6135756,6136526,6136531,6136620,6137101,6137233
	46143	scaffold_1,6137101,6137233	2933	hydrolase activity, hydrolyzing O-glycosyl compounds	molecular_function	GO:0004553																	Carbohydrate active enzymes (CAZy)	Glycoside hydrolases (GHs)	Arabinofuranosidase		Y	No	24	5	24	1
	46143	scaffold_1,6137101,6137233	4143	carbohydrate metabolic process	biological_process	GO:0005975
Dr3R1	85281	scaffold_3,6211071
	46624	scaffold_3,6211071,6211131,6211224,6211245,6211296,6211425,6211468,6211511,6211806
	153261	scaffold_3,6211245,6211296,6211425,6211468,6211511,6211806,6212296,6212397,6212410,6212412,6212446,6212455,6212626,6212668,6212700,6213100,6213126,6213416,6213480,6213593,6213654,6213666,6213674,6213675,6213696,6213700,6213716,6213721,6213732,6213736,6213745,6213774,6213808,6213869,6213908,6213935,6213957					KOG2246	Galactosyltransferases	Carbohydrate transport and metabolism	METABOLISM	estExt_Genewise1Plus.C_32310	scaffold_3	6213105	6211732	192.426	3.43998	0.387107	8.88638	6.31315e-19	8.66785e-18	40% identity to glycosyltransferase family 31 protein from Aureobasidium subglaciale; 37% identity to Fringe-like protein from Macrophomina phaseolina	Galactosyltransferase; This family includes the galactosyltransferases UDP-galactose:2-acetamido-2-deoxy-D-glucose3beta-galactosyltransferase and UDP-Gal:beta-GlcNAc beta 1,3-galactosyltranferase. Specific galactosyltransferases transfer galactose to GlcNAc terminal chains in the synthesis of the lacto-series oligosaccharides types 1 and 2.							26	5	26	0.251
Dr5R1	203908	scaffold_5,2904010,2904115,2904196,2904250,2904293,2904319,2904333,2904494,2904651,2904677,2904976,2905231,2905257,2905309,2905390,2905600,2905794,2905936,2906071,2906134,2906365,2906436,2906583,2906616,2906620,2906767,2906770,2906826,2906844,2907022,2907235,2907520,2907616,2907764,2907859,2908125,2908384,2908390,2908591,2908915,2909041,2909119,2909126,2909137,2909239,2909310,2909524,2909653,2909…	9971	phosphotransferase activity, alcohol group as acceptor	molecular_function	GO:0016773	KOG0889	Histone acetyltransferase SAGA, TRRAP/TRA1 component, PI-3 kinase superfamily	Replication, recombination and repair	INFORMATION STORAGE AND PROCESSING																								0	PHI:3809. Transcription factor of Magnaporthe oryzae, reduced virulence (Breth et al, 2013).
	203908	scaffold_5,2904010,2904115,2904196,2904250,2904293,2904319,2904333,2904494,2904651,2904677,2904976,2905231,2905257,2905309,2905390,2905600,2905794,2905936,2906071,2906134,2906365,2906436,2906583,2906616,2906620,2906767,2906770,2906826,2906844,2907022,2907235,2907520,2907616,2907764,2907859,2908125,2908384,2908390,2908591,2908915,2909041,2909119,2909126,2909137,2909239,2909310,2909524,2909653,2909…	162	nucleotide binding	molecular_function	GO:0000166	KOG0889	Histone acetyltransferase SAGA, TRRAP/TRA1 component, PI-3 kinase superfamily	Chromatin structure and dynamics	INFORMATION STORAGE AND PROCESSING
	203908	scaffold_5,2904010,2904115,2904196,2904250,2904293,2904319,2904333,2904494,2904651,2904677,2904976,2905231,2905257,2905309,2905390,2905600,2905794,2905936,2906071,2906134,2906365,2906436,2906583,2906616,2906620,2906767,2906770,2906826,2906844,2907022,2907235,2907520,2907616,2907764,2907859,2908125,2908384,2908390,2908591,2908915,2909041,2909119,2909126,2909137,2909239,2909310,2909524,2909653,2909…	3172	aminoacyl-tRNA ligase activity	molecular_function	GO:0004812	KOG0889	Histone acetyltransferase SAGA, TRRAP/TRA1 component, PI-3 kinase superfamily	Cell cycle control, cell division, chromosome partitioning	METABOLISM
	203908	scaffold_5,2904010,2904115,2904196,2904250,2904293,2904319,2904333,2904494,2904651,2904677,2904976,2905231,2905257,2905309,2905390,2905600,2905794,2905936,2906071,2906134,2906365,2906436,2906583,2906616,2906620,2906767,2906770,2906826,2906844,2907022,2907235,2907520,2907616,2907764,2907859,2908125,2908384,2908390,2908591,2908915,2909041,2909119,2909126,2909137,2909239,2909310,2909524,2909653,2909…	3736	ATP binding	molecular_function	GO:0005524	KOG0889	Histone acetyltransferase SAGA, TRRAP/TRA1 component, PI-3 kinase superfamily	Signal transduction mechanisms	CELLULAR PROCESSES AND SIGNALING
	203908	scaffold_5,2904010,2904115,2904196,2904250,2904293,2904319,2904333,2904494,2904651,2904677,2904976,2905231,2905257,2905309,2905390,2905600,2905794,2905936,2906071,2906134,2906365,2906436,2906583,2906616,2906620,2906767,2906770,2906826,2906844,2907022,2907235,2907520,2907616,2907764,2907859,2908125,2908384,2908390,2908591,2908915,2909041,2909119,2909126,2909137,2909239,2909310,2909524,2909653,2909…	3930	cytoplasm	cellular_component	GO:0005737
	203908	scaffold_5,2904010,2904115,2904196,2904250,2904293,2904319,2904333,2904494,2904651,2904677,2904976,2905231,2905257,2905309,2905390,2905600,2905794,2905936,2906071,2906134,2906365,2906436,2906583,2906616,2906620,2906767,2906770,2906826,2906844,2907022,2907235,2907520,2907616,2907764,2907859,2908125,2908384,2908390,2908591,2908915,2909041,2909119,2909126,2909137,2909239,2909310,2909524,2909653,2909…	4556	translation	biological_process	GO:0006412
	203908	scaffold_5,2904010,2904115,2904196,2904250,2904293,2904319,2904333,2904494,2904651,2904677,2904976,2905231,2905257,2905309,2905390,2905600,2905794,2905936,2906071,2906134,2906365,2906436,2906583,2906616,2906620,2906767,2906770,2906826,2906844,2907022,2907235,2907520,2907616,2907764,2907859,2908125,2908384,2908390,2908591,2908915,2909041,2909119,2909126,2909137,2909239,2909310,2909524,2909653,2909…	4561	tRNA aminoacylation for protein translation	biological_process	GO:0006418
	203908	scaffold_5,2904010,2904115,2904196,2904250,2904293,2904319,2904333,2904494,2904651,2904677,2904976,2905231,2905257,2905309,2905390,2905600,2905794,2905936,2906071,2906134,2906365,2906436,2906583,2906616,2906620,2906767,2906770,2906826,2906844,2907022,2907235,2907520,2907616,2907764,2907859,2908125,2908384,2908390,2908591,2908915,2909041,2909119,2909126,2909137,2909239,2909310,2909524,2909653,2909…	3708	binding	molecular_function	GO:0005488
	77623	scaffold_5,2910006,2910108,2910280,2910287,2910342,2910362,2910607,2910662,2910666,2910750,2911049,2911260,2911262	3838	nucleus	cellular_component	GO:0005634	KOG2084	Predicted histone tail methylase containing SET domain	Chromatin structure and dynamics	INFORMATION STORAGE AND PROCESSING
Cu1R2	209920	scaffold_1,7923789,7923921,7924395,7924768,7924794,7924826,7925023,7925057,7925074,7925085
	99465	scaffold_1,7926025,7926034,7926050,7926155,7926171,7926262,7926626,7926754,7927072,7927204,7927461,7927837	162	nucleotide binding	molecular_function	GO:0000166	KOG1532	GTPase XAB1, interacts with DNA repair protein XPA	Replication, recombination and repair	INFORMATION STORAGE AND PROCESSING
	149450	scaffold_1,7927204,7927461,7927837,7928494,7928618,7928714,7928867,7929518,7930149,7930151,7930433	2290	catalytic activity	molecular_function	GO:0003824	KOG2477	Uncharacterized conserved protein	Function unknown	POORLY CHARACTERIZED
	29247	scaffold_1,7930149,7930151,7930433,7930574,7930928,7931072,7931102,7931307,7931614,7931722,7931854,7931917,7932007,7932063	3003	phospholipase C activity	molecular_function	GO:0004629
	29247	scaffold_1,7930149,7930151,7930433,7930574,7930928,7931072,7931102,7931307,7931614,7931722,7931854,7931917,7932007,7932063	5250	signal transduction	biological_process	GO:0007165
	29247	scaffold_1,7930149,7930151,7930433,7930574,7930928,7931072,7931102,7931307,7931614,7931722,7931854,7931917,7932007,7932063	5323	intracellular signaling cascade	biological_process	GO:0007242
	149452	scaffold_1,7931722,7931854,7931917,7932007,7932063,7932207,7932207,7932231,7932282,7932552,7932723,7932902,7932951,7933284,7933504,7933527	2175	nucleic acid binding	molecular_function	GO:0003676
	149452	scaffold_1,7931722,7931854,7931917,7932007,7932063,7932207,7932207,7932231,7932282,7932552,7932723,7932902,7932951,7933284,7933504,7933527	3827	intracellular	cellular_component	GO:0005622
	149452	scaffold_1,7931722,7931854,7931917,7932007,7932063,7932207,7932207,7932231,7932282,7932552,7932723,7932902,7932951,7933284,7933504,7933527	4301	nucleobase, nucleoside, nucleotide and nucleic acid metabolic process	biological_process	GO:0006139	KOG2405	Predicted 3'-5' exonuclease	Replication, recombination and repair	INFORMATION STORAGE AND PROCESSING
	149452	scaffold_1,7931722,7931854,7931917,7932007,7932063,7932207,7932207,7932231,7932282,7932552,7932723,7932902,7932951,7933284,7933504,7933527	6068	3'-5' exonuclease activity	molecular_function	GO:0008408
	107613	scaffold_1,7934533,7934619,7934890,7935208,7935549,7935580,7936706,7936767	2216	RNA binding	molecular_function	GO:0003723	KOG2050	Puf family RNA-binding protein	Translation, ribosomal structure and biogenesis	INFORMATION STORAGE AND PROCESSING
	107613	scaffold_1,7934533,7934619,7934890,7935208,7935549,7935580,7936706,7936767	3708	binding	molecular_function	GO:0005488
	192938	scaffold_1,7936706,7936767,7936860,7936962,7937687,7938249,7938365,7938397,7938579					KOG0946	ER-Golgi vesicle-tethering protein p115	Intracellular trafficking, secretion, and vesicular transport	CELLULAR PROCESSES AND SIGNALING
	55415	scaffold_1,7938875,7938941,7939053,7939070,7939413,7940166,7940646,7940716	2933	hydrolase activity, hydrolyzing O-glycosyl compounds	molecular_function	GO:0004553																	Carbohydrate active enzymes (CAZy)	Glycoside hydrolases (GHs)	Putative glucan 1,3-beta-glucosidase, exo-beta-1,3-glucanase		Y	Vir	21	5	21	1		4.44e-21	PHI:2896, Effector protein of Blumeria graminis, reduced virulence (Pliego et al, 2013).
	55415	scaffold_1,7938875,7938941,7939053,7939070,7939413,7940166,7940646,7940716	4143	carbohydrate metabolic process	biological_process	GO:0005975
	26930	scaffold_1,7940646,7940716	4513	rRNA processing	biological_process	GO:0006364	KOG3911	Nucleolar protein NOP52/RRP1	RNA processing and modification	INFORMATION STORAGE AND PROCESSING
	26930	scaffold_1,7940646,7940716	13539	nucleolar preribosome, small subunit precursor	cellular_component	GO:0030688
	149458	scaffold_1,7942599,7943752,7943940,7944294,7944355,7944367,7944384	3838	nucleus	cellular_component	GO:0005634	KOG1082	Histone H3 (Lys9) methyltransferase SUV39H1/Clr4, required for transcriptional silencing	Transcription	INFORMATION STORAGE AND PROCESSING																								2.26 × 10-52	PHI:7597, Lysine histone methyltransferase of Fusarium verticillioides, reduced virulence (Gu et al, 2017)
	149458	scaffold_1,7942599,7943752,7943940,7944294,7944355,7944367,7944384	5939	zinc ion binding	molecular_function	GO:0008270	KOG1082	Histone H3 (Lys9) methyltransferase SUV39H1/Clr4, required for transcriptional silencing	Chromatin structure and dynamics	INFORMATION STORAGE AND PROCESSING
	149458	scaffold_1,7942599,7943752,7943940,7944294,7944355,7944367,7944384	9777	chromatin modification	biological_process	GO:0016568
	149458	scaffold_1,7942599,7943752,7943940,7944294,7944355,7944367,7944384	10375	histone-lysine N-methyltransferase activity	molecular_function	GO:0018024
	112476	scaffold_1,7944294,7944355,7944367,7944384,7944563	4918	superoxide metabolic process	biological_process	GO:0006801																												2.06e-10	PHI:6412, superoxide dismutase of Puccinia striiformis, reduced virulence (Liu et al, 2016)
	112476	scaffold_1,7944294,7944355,7944367,7944384,7944563	21295	metal ion binding	molecular_function	GO:0046872
	209922	scaffold_1,7947651,7947653,7947746,7947761,7947982,7948181,7948232,7948298,7948434,7948441,7948648,7948670,7948799,7948801,7949888,7949904,7950260,7950293,7950301	12147	protein domain specific binding	molecular_function	GO:0019904	KOG1869	Splicing coactivator SRm160/300, subunit SRm300	RNA processing and modification	INFORMATION STORAGE AND PROCESSING
Cu2R5	77216	scaffold_2,7951455,7951765,7951792,7951828					KOG1084	Transcription factor TCF20	Transcription	INFORMATION STORAGE AND PROCESSING
	202723	scaffold_2,7951765,7951792,7951828
	56162	scaffold_2,7958276,7958325,7958511,7958648,7958685,7958688,7958724,7958802,7958827,7958891,7958961,7959605,7959831,7959845,7960007,7960037	2227	structural constituent of ribosome	molecular_function	GO:0003735	KOG3475	60S ribosomal protein L37	Translation, ribosomal structure and biogenesis	INFORMATION STORAGE AND PROCESSING
	56162	scaffold_2,7958276,7958325,7958511,7958648,7958685,7958688,7958724,7958802,7958827,7958891,7958961,7959605,7959831,7959845,7960007,7960037	3827	intracellular	cellular_component	GO:0005622
	56162	scaffold_2,7958276,7958325,7958511,7958648,7958685,7958688,7958724,7958802,7958827,7958891,7958961,7959605,7959831,7959845,7960007,7960037	4025	ribosome	cellular_component	GO:0005840
	56162	scaffold_2,7958276,7958325,7958511,7958648,7958685,7958688,7958724,7958802,7958827,7958891,7958961,7959605,7959831,7959845,7960007,7960037	4556	translation	biological_process	GO:0006412
	77213	scaffold_2,7960425,7960508,7960537,7960540,7960545,7960574,7960603,7960609,7960610,7960618,7960621,7960626,7960637,7960658,7960662,7960673,7960679,7960684,7960693,7960704,7960714,7960717,7960776,7960785,7960786					KOG4210	Nuclear localization sequence binding protein	Transcription	INFORMATION STORAGE AND PROCESSING
	77212	scaffold_2,7962522,7962558,7962691
	77211	scaffold_2,7962522,7962558,7962691,7963245,7963272,7963290,7963296,7963299,7963317,7963320,7963327,7963335,7963338,7963347,7963365,7963371,7963381,7963417,7963434,7963440,7963443
Cu2R1	171197	scaffold_2,145311,145314,145315,145391,145419,145431,145432,145437,145511,145628,145873,145892,146090,146238,146272,146437,146606,146615,146618,146621,146657,146661,146687,146688,146916,146917,147351
	210184	scaffold_2,147351,147353,147382,147383,147389,147685,147688,147727,147768,147769,147805,148021,148022,148039,148060,148061,148234,148298,148345,148346,148535,148537,148568									estExt_fgenesh1_kg.C_20001	scaffold_2	148447	147794	399.914	5.28261	0.345996	15.2678	1.25252e-52	8.50047e-51	conserved hypothetical	Domain of unknown function (DUF3328); This family of proteins are functionally uncharacterized. This family is only found in eukaryotes.
Cu12R1	83266	scaffold_12,568937,568981,569043,569390,569428																																1.19e-19	PHI:784. Short-chain dehydrogenase/reductase of Maganporthe orizae, reduced virulence (Jeon et al, 2007)
	5699	scaffold_12,570459,570572,570589,570597,571262	5830	metabolic process	biological_process	GO:0008152	KOG0725	Reductases with broad range of substrate specificities	General function prediction only	POORLY CHARACTERIZED
	5699	scaffold_12,570459,570572,570589,570597,571262	9710	oxidoreductase activity	molecular_function	GO:0016491
	5699	scaffold_12,570459,570572,570589,570597,571262	2290	catalytic activity	molecular_function	GO:0003824
	5699	scaffold_12,570459,570572,570589,570597,571262	3708	binding	molecular_function	GO:0005488
	200624	scaffold_12,572527,573396																											22	5	22	0.999
	179898	scaffold_12,573396,573456,573806,574029,574575,574699,574712,574778,574793,574803,574831
	179899	scaffold_12,574575,574699,574712,574778,574793,574803,574831
Cu12R2	209322	scaffold_12,655778,656098,656115,656122,656191,656242,656356,656537,656631,656784,656802,656910,657240
	146417	scaffold_12,656191,656242,656356,656537,656631,656784,656802,656910,657240,657669,657807					KOG1426	FOG: RCC1 domain	Function unknown	POORLY CHARACTERIZED
